# Supplementary material for: Assessment of TCF7L2 expression after bariatric surgery
Source: PLoS One. 2019 May 13;14(5):e0216627. doi: 10.1371/journal.pone.0216627 (PMC6513086; doi:10.1371/journal.pone.0216627)
Supplement: S1 Dataset — (XLSX) [file pone.0216627.s001.xlsx]

## Sheet: Plan1
PATIENT NO.	AGE (years)	SEX	WEIGHT (Kg) - PRE	HEIGHT (m)	BMI (Kg/m2)	TYPE 2 DIABETES	FASTING PLASMA GLUCOSE (mg/dL)	HBA1C %	TCF7L2 EXPRESSION - PRE	WEIGHT (Kg) - POST	TCF7L2 EXPRESSION - POST	SURGERY
1	24	F	146	1.73	48.8	sim	102	7	7.41	92.7	0.555	BYPASS
2	52	F	90	1.63	33.8	sim	229.6	6.8	8.11	64	0.986	BYPASS
3	56	F	88	1.57	35.7	sim	107	8.2	7.98	61	1.06	BYPASS
4	40	F	95	1.63	35.7	sim	263	5.8	7.3	80.9	0.514	BYPASS
5	36	F	126	1.67	45	sim	122	7.8	7.55	86	0.395	BYPASS
6	45	F	98.8	1.63	37.2	sim	108.7	5.3	8.59	65.7	0.877	BYPASS
7	45	F	104.8	1.59	41	sim	135.5	6.3	6.98	73.4	0.779	BYPASS
8	30	F	121	1.6	43.9	sim	97.7	6	9.12	88.7	0.889	BYPASS
9	62	F	94	1.59	37.1	sim	87.7	6.8	6.56	67	1.283	BYPASS
10	56	F	113	1.56	47.7	sim	126.9	6.7	8.1	87.9	0.467	BYPASS
11	38	M	164	1.9	45.4	sim	88	-----	5.4	139	0.168	BYPASS
12	23	F	122	1.62	46.5	não	106	------	9.33	68	3.758	BYPASS
13	30	F	140	1.6	54.7	não	83.6	------	8.64	100	1.301	BYPASS
14	40	F	141	1.57	57.2	não	106	------	8.26	94	0.678	BYPASS
15	51	F	104	1.58	41.7	não	97	------	7.99	74	2.549	BYPASS
16	32	F	120	1.55	49.9	não	96	------	5.5	93	0.418	BYPASS
17	38	F	107	1.64	39.8	não	90	-----	5.72	64	0.148	BYPASS
18	31	F	124	1.64	46.1	não	72	----	8.32	75	2.235	BYPASS
19	28	F	99.2	1.57	40.5	não	68	----	7.98	62.5	0.403	BYPASS
20	22	F	147	1.61	56.7	não	81	----	7	101	1.32	BYPASS
21	25	M	131	1.69	45.9	não	104	-----	8.3	76	2.621	SLEEVE
22	36	F	123	1.64	45.7	não	105.7	----	7.75	88	0.616	SLEEVE
23	35	F	118	1.55	49.1	não	81	----	7.33	81.6	0.415	SLEEVE
24	43	F	96.8	1.49	43.6	não	82	----	10.28	76	1.569	SLEEVE
25	35	F	125	1.55	52	não	92	----	6.74	94.6	1.569	SLEEVE
26	37	F	133.5	1.61	51.5	não	101.5	----	5.68	93	2.567	SLEEVE
